# Supplementary material for: Curcumin Supplementation and Human Disease: A Scoping Review of Clinical Trials
Source: Int J Mol Sci. 2023 Feb 24;24(5):4476. doi: 10.3390/ijms24054476 (PMC10003109; doi:10.3390/ijms24054476)
Supplement: Supplementary file 1 [file ijms-24-04476-s001.zip]

Archive with 1 entries (1 files):
- ijms-2227114-supplementary.pdf
